# Supplementary material for: Access to chronic medicines: patients’ preferences for a last kilometre medicine delivery service in Cape Town, South Africa
Source: BMC Fam Pract. 2021 Feb 22;22:43. doi: 10.1186/s12875-021-01392-1 (PMC7899209; doi:10.1186/s12875-021-01392-1)
Supplement: Supplementary file 1 — Additional file 1. [file 12875_2021_1392_MOESM1_ESM.xlsx]

## Sheet: Sheet1
Name of the health care facility	Do you pick up chronic medication on monthly/regular basis?	Gender of Participants	Language of Participants	What is your age category?	Are you employed?	How often do you pick up medication?	What is the kilometre radius travelled the clinic?	What is the average waiting time when collecting medication?	Would you be interested in a service that picks up and delivers your medication to you for a fee?	Where you would prefer your medicines to be delivered?	Would you use a mobile app to order medicines if it saves you time and transport costs?	How much would you be willing to pay for a service that picks up and delivers your medication to you?
1	1	1	1	1	Yes	Once a month	More than 5 km	4 to 5 hours	No		Yes	50
1	1	1	1	2	Yes	Once a month	More than 5 km	5 to 6 hours	No		Yes	40
1	1	1	1	2	Yes	Once a month	More than 5 km	2 to 3 hours	No		Yes	40
1	1	1	1	2	Yes	Once a month	More than 5 km	4 to 5 hours	No		Yes	20
1	1	1	1	3	Yes	Once a month	More than 5 km	4 to 5 hours	No		Yes	20
1	1	1	1	3	Yes	Once a month	More than 5 km	2 to 3 hours	No		Yes	20
1	1	1	1	3	Yes	Once a month	More than 5 km	More than 6 hours	Yes	Work	Yes	20
1	1	1	1	3	Yes	Once a month	More than 5 km	4 to 5 hours	Yes	Home	Yes	50
1	1	1	1	3	Yes	Once a month	More than 5 km	1 to 2 hours	Yes	Home	Yes	50
1	1	2	1	3	No	Once a month	1 to 5 km	4 to 5 hours	Yes	Home	Yes	20
1	1	2	1	3	No	Once a month	1 to 5 km	4 to 5 hours	Yes	Home	Yes	20
1	1	2	1	3	No	Once a month	Less than a km	More than 6 hours	Yes	Home	Yes	20
1	1	2	1	3	No	Once a month	Less than a km	Less than an hour	Yes	Home	Yes	20
1	1	2	1	3	No	Once a month	Less than a km	1 to 2 hours	Yes	Home	Yes	20
1	1	2	1	4	No	Once a month	Less than a km	More than 6 hours	Yes	Home	Yes	20
1	1	2	1	4	No	Every two months	Less than a km	1 to 2 hours	Yes	Home	Yes	20
1	1	2	1	4	No	Every two months	Less than a km	1 to 2 hours	Yes	Home	Yes	20
1	1	2	1	4	No	Every two months	Less than a km	More than 6 hours	Yes	Home	Yes	20
1	1	2	1	4	No	Every two months	1 to 5 km	2 to 3 hours	Yes	Home	Yes	20
1	1	2	1	4	No	Every two months	1 to 5 km	Less than an hour	Yes	Home	Yes	20
1	1	2	1	4	No	Every two months	1 to 5 km	Less than an hour	Yes	Home	No	20
1	1	2	1	5	No	Every two months	1 to 5 km	Less than an hour	Yes	Home	No
1	1	2	1	5	No	Every two months	1 to 5 km	Less than an hour	Yes	Home	No
1	1	2	1	5	No	Every three months	1 to 5 km	3 to 4 hours	Yes	Home	No
2	1	1	1	2	Yes	Once a month	1 to 5 km	3 to 4 hours	No		No	20
2	1	1	1	3	Yes	Once a month	1 to 5 km	3 to 4 hours	No		No	20
2	1	1	1	3	Yes	Once a month	1 to 5 km	2 to 3 hours	No		No	30
2	1	1	1	3	Yes	Once a month	1 to 5 km	2 to 3 hours	No		No	40
2	1	1	1	3	Yes	Once a month	1 to 5 km	Less than an hour	No		No	40
2	1	1	1	3	Yes	Once a month	1 to 5 km	1 to 2 hours	No		No	40
2	1	1	1	4	Yes	Once a month	1 to 5 km	1 to 2 hours	No		Yes	40
2	1	1	1	4	No	Once a month	1 to 5 km	1 to 2 hours	No		Yes	40
2	1	2	1	4	No	Once a month	1 to 5 km	1 to 2 hours	No		Yes	20
2	1	2	1	4	No	Once a month	1 to 5 km	1 to 2 hours	Yes	Home	Yes	20
2	1	2	1	4	No	Once a month	1 to 5 km	1 to 2 hours	Yes	Home	Yes	20
2	1	2	1	4	No	Once a month	1 to 5 km	1 to 2 hours	Yes	Home	Yes	20
2	1	2	1	4	No	Once a month	Less than a km	1 to 2 hours	Yes	Home	Yes	20
2	1	2	1	4	No	Once a month	Less than a km	1 to 2 hours	Yes	Home	Yes	20
2	1	2	1	4	No	Once a month	Less than a km	1 to 2 hours	Yes	Home	Yes
2	1	2	1	4	No	Once a month	Less than a km	5 to 6 hours	Yes	Home	Yes
2	1	2	1	4	No	Once a month	Less than a km	5 to 6 hours	Yes	Home	Yes
2	1	2	1	4	No	Once a month	Less than a km	3 to 4 hours	Yes	Home	Yes	20
2	1	2	1	4	No	Once a month	1 to 5 km	3 to 4 hours	Yes	Home	Yes	20
2	1	2	1	4	No	Once a month	1 to 5 km	3 to 4 hours	Yes	Home	Yes	20
2	1	2	1	4	No	Once a month	1 to 5 km	3 to 4 hours	Yes	Home	Yes	20
2	1	2	1	4	No	Once a month	1 to 5 km	3 to 4 hours	Yes	Home	Yes	20
2	1	2	1	5	No	Once a month	1 to 5 km	3 to 4 hours	Yes	Home	Yes	20
2	1	2	1	5	No	Once a month	1 to 5 km	2 to 3 hours	Yes	Home	Yes	20
2	1	2	1	5	No	Once a month	1 to 5 km	2 to 3 hours	Yes	Home	Yes	20
2	1	2	1	5	No	Once a month	Less than a km	More than 6 hours	Yes	Home	Yes	20
2	1	2	1	5	No	Once a month	Less than a km	More than 6 hours	Yes	Home	Yes	20
2	1	2	1	5	No	Once a month	Less than a km	More than 6 hours	Yes	Home	Yes
2	1	2	1	5	No	Once a month	Less than a km	More than 6 hours	Yes	Home	Yes	20
2	1	2	1	5	No	Once a month	Less than a km	More than 6 hours	Yes	Home	Yes	20
2	1	2	1	5	No	Every two months	Less than a km	More than 6 hours	Yes	Home	Yes	20
2	1	2	1	5	No	Every two months	Less than a km	More than 6 hours	Yes	Home	Yes	20
2	1	2	1	5	No	Every two months	Less than a km	4 to 5 hours	Yes	Home	Yes	20
2	1	2	1	5	No	Every two months	Less than a km	4 to 5 hours	Yes	Home	Yes	20
2	1	2	1	5	No	Every three months	Less than a km	4 to 5 hours	Yes	Home	Yes	20
2	1	2	1	5	No	Every three months	Less than a km	4 to 5 hours	Yes	Home	Yes	20
3	1	1	1	2	Yes	Once a month	More than 5 km	1 to 2 hours	No		No
3	1	1	1	2	Yes	Once a month	More than 5 km	1 to 2 hours	No		No
3	1	1	1	2	Yes	Once a month	More than 5 km	1 to 2 hours	No		No
3	1	1	1	2	Yes	Once a month	More than 5 km	1 to 2 hours	No		No
3	1	1	1	2	Yes	Once a month	Less than a km	1 to 2 hours	No		No
3	1	1	1	2	Yes	Once a month	Less than a km	2 to 3 hours	No		No
3	1	1	1	3	Yes	Once a month	Less than a km	5 to 6 hours	No		No
3	1	1	1	3	No	Once a month	Less than a km	5 to 6 hours	Yes	Home	No
3	1	1	1	3	No	Once a month	Less than a km	Less than an hour	Yes	Home	Yes
3	1	1	1	3	No	Once a month	Less than a km	Less than an hour	Yes	Home	Yes	30
3	1	1	1	3	No	Once a month	Less than a km	Less than an hour	Yes	Home	Yes	40
3	1	2	1	4	No	Once a month	Less than a km	Less than an hour	Yes	Home	Yes	30
3	1	2	1	4	No	Once a month	Less than a km	Less than an hour	Yes	Home	Yes
3	1	2	1	4	No	Once a month	Less than a km	3 to 4 hours	Yes	Home	Yes	30
3	1	2	1	4	No	Once a month	Less than a km	3 to 4 hours	Yes	Home	Yes	40
3	1	2	1	4	No	Once a month	Less than a km	3 to 4 hours	Yes	Home	Yes
3	1	2	1	4	No	Once a month	Less than a km	4 to 5 hours	Yes	Home	Yes	20
3	1	2	1	4	No	Once a month	Less than a km	4 to 5 hours	Yes	Home	Yes	20
3	1	2	1	4	No	Once a month	Less than a km	4 to 5 hours	Yes	Home	Yes	20
3	1	2	1	4	No	Once a month	Less than a km	5 to 6 hours	Yes	Home	Yes	20
3	1	2	1	4	No	Once a month	Less than a km	5 to 6 hours	Yes	Home	Yes	20
3	1	2	1	4	No	Once a month	Less than a km	5 to 6 hours	Yes	Home	Yes	20
3	1	2	1	4	No	Once a month	1 to 5 km	More than 6 hours	Yes	Home	Yes	20
3	1	2	1	5	No	Every two months	1 to 5 km	More than 6 hours	Yes	Home	Yes	20
3	1	2	1	5	No	Every two months	1 to 5 km	More than 6 hours	Yes	Home	Yes	20
3	1	2	1	5	No	Every two months	Less than a km	More than 6 hours	Yes	Home	Yes	20
3	1	2	1	5	No	Every two months	Less than a km	More than 6 hours	Yes	Home	Yes	20
3	1	2	1	5	No	Every three months	Less than a km	More than 6 hours	Yes	Home	Yes	20
3	1	2	1	5	No	Every three months	Less than a km	More than 6 hours	Yes	Home	Yes	20
3	1	2	1	5	No	Every three months	Less than a km	More than 6 hours	Yes	Home	Yes	20
3	1	2	1	5	No	Every three months	Less than a km	More than 6 hours	Yes	Home	Yes
4	1	1	1	2	No	Once a month	More than 5 km	2 to 3 hours	No	Home	Yes
4	1	1	1	3	No	Once a month	More than 5 km	2 to 3 hours	Yes	Home	Yes	30
4	1	1	1	3	No	Once a month	More than 5 km	5 to 6 hours	Yes	Home	Yes
4	1	1	1	3	Yes	Once a month	More than 5 km	5 to 6 hours	Yes	Home	Yes	30
4	1	1	1	3	Yes	Once a month	More than 5 km	More than 6 hours	Yes	Work	Yes
4	1	1	1	3	Yes	Once a month	1 to 5 km	Less than an hour	Yes	Home	Yes	30
4	1	1	1	4	Yes	Once a month	1 to 5 km	Less than an hour	Yes	Home	Yes	40
4	1	2	1	4	Yes	Once a month	1 to 5 km	Less than an hour	Yes	Work	Yes	40
4	1	2	1	4	Yes	Once a month	Less than a km	Less than an hour	Yes	Home	Yes	40
4	1	2	1	4	No	Once a month	Less than a km	2 to 3 hours	Yes	Home	Yes
4	1	2	1	4	No	Once a month	Less than a km	2 to 3 hours	Yes	Home	Yes
4	1	2	1	4	No	Once a month	Less than a km	3 to 4 hours	Yes	Home	Yes
4	1	2	1	4	No	Once a month	Less than a km	5 to 6 hours	Yes	Home	Yes
4	1	2	1	4	No	Once a month	Less than a km	5 to 6 hours	Yes	Home	Yes	20
4	1	2	1	4	No	Once a month	Less than a km	1 to 2 hours	Yes	Home	Yes	20
4	1	2	1	4	No	Once a month	Less than a km	1 to 2 hours	Yes	Home	Yes	20
4	1	2	1	5	No	Once a month	Less than a km	1 to 2 hours	Yes	Home	Yes	20
4	1	2	1	5	No	Once a month	Less than a km	1 to 2 hours	Yes	Home	Yes	20
4	1	2	1	5	No	Once a month	Less than a km	1 to 2 hours	Yes	Home	Yes	20
4	1	2	1	5	No	Once a month	Less than a km	1 to 2 hours	Yes	Home	Yes	20
4	1	2	1	5	No	Once a month	Less than a km	3 to 4 hours	Yes	Home	Yes	20
4	1	2	1	5	No	Once a month	Less than a km	5 to 6 hours	Yes	Home	Yes	20
4	1	2	1	5	No	Once a month	Less than a km	More than 6 hours	Yes	Home	Yes	20
4	1	2	1	5	No	Once a month	Less than a km	More than 6 hours	Yes	Home	Yes	20
4	1	2	1	5	No	Every three months	Less than a km	More than 6 hours	Yes	Home	Yes	20
